# Supplementary material for: A Brain-Targeted Approach to Ameliorate Memory Disorders in a Sporadic Alzheimer’s Disease Mouse Model via Intranasal Luteolin-Loaded Nanobilosomes
Source: Pharmaceutics. 2022 Mar 5;14(3):576. doi: 10.3390/pharmaceutics14030576 (PMC8950550; doi:10.3390/pharmaceutics14030576)
Supplement: Supplementary file 1 [file pharmaceutics-14-00576-s001.zip]

Archive with 1 entries (1 files):
- pharmaceutics-1608085-supplementary.pdf
